# Supplementary material for: A vector whitefly endocytic receptor facilitates the entry of begomoviruses into its midgut cells via binding to virion capsid proteins
Source: PLoS Pathog. 2020 Dec 3;16(12):e1009053. doi: 10.1371/journal.ppat.1009053 (PMC7714154; doi:10.1371/journal.ppat.1009053)
Supplement: S1 Table — (XLSX) [file ppat.1009053.s010.xlsx]

## Sheet: Sheet1
No.	Protein Number	NCBI Accession	Protein Name
1	Bta00137	XP_018904352.1	Piezo-type mechanosensitive ion channel component isoform X8
2	Bta00140	XP_018904332.1	Centromere protein F-like isoform X1
3	Bta00151	XP_018904358.1	Delta-1-pyrroline-5-carboxylate synthase
4	Bta00733	XP_024083179.1	Ankyrin-2-like isoform X3
5	Bta00982	XP_018896148.1	Glutathione S-transferase-like isoform X1
6	Bta02038	XP_018906506.1	tRNA (uracil-5-)-methyltransferase homolog A-like
7	Bta02158	XP_001862696.1	Histone H3c
8	Bta03079	XP_018907090.1	E3 UFM1-protein ligase 1 homolog
9	Bta03203	XP_018916204.1	Serine/arginine repetitive matrix protein 2-like
10	Bta03295	XP_018913630.1	Proline dehydrogenase 1, mitochondrial
11	Bta04121	XP_018907760.1	Guanine nucleotide-binding protein subunit beta-like protein
12	Bta04207	XP_018907534.1	Uncharacterized protein LOC109037374
13	Bta04456	N/A	Unknown protein
14	Bta04719	XP_018907997.1	Pyruvate carboxylase, mitochondrial isoform X2
15	Bta04784	XP_018907986.1	ADP,ATP carrier protein 2
16	Bta05449	XP_018895713.1	Pyruvate dehydrogenase E1 component subunit beta, mitochondrial
17	Bta05670	XP_018908774.1	Cubilin
18	Bta05705	XP_018908839.1	Signal recognition particle receptor subunit alpha homolog
19	Bta05772	XP_018908909.1	Uncharacterized protein LOC109038273, partial
20	Bta05953	XP_018901865.1	Uncharacterized protein LOC109033621
21	Bta07271	XP_018896647.1	Squamous cell carcinoma antigen recognized by T-cells 3
22	Bta07838	XP_018897314.1	Pseudouridylate synthase 7 homolog isoform X1
23	Bta07852	XP_018897089.1	Low quality protein: vitellogenin-like
24	Bta07916	XP_018897323.1	Tubulin alpha-3 chain
25	Bta08151	XP_018897376.1	40S ribosomal protein S3
26	Bta08575	XP_018897869.1	Heat shock protein 83
27	Bta08652	XP_018911024.1	Dynein heavy chain 3, axonemal
28	Bta08892	XP_018911046.1	Heat shock protein 70 B2-like
29	Bta09020	XP_018916501.1	Uncharacterized protein LOC109043666 isoform X1
30	Bta09686	XP_018916608.1	Cytochrome b-c1 complex subunit 2, mitochondrial
31	Bta09917	XP_018899122.1	Trifunctional enzyme subunit beta, mitochondrial
32	Bta10133	XP_018911723.1	UDP-glucose:glycoprotein glucosyltransferase
33	Bta10425	XP_018911901.1	Dynein heavy chain, cytoplasmic
34	Bta10452	XP_018901865.1	Unknown protein
35	Bta11312	XP_018900379.1	Exocyst complex component 5
36	Bta11392	XP_018900492.1	Nucleolin-like
37	Bta11444	XP_018912673.1	Ribonucleoside-diphosphate reductase subunit M2 B
38	Bta11643	XP_018913037.1	Centrosomal protein of 290 kDa-like
39	Bta12071	XP_018900875.1	Uncharacterized protein LOC109032968
40	Bta13310	XP_018902498.1	40S ribosomal protein S15
41	Bta13422	XP_018902682.1	Tubulin beta-1 chain
42	Bta14401	XP_018914161.1	Putative pre-mRNA-splicing factor ATP-dependent RNA helicase DHX16
43	Bta15575	XP_018904119.1	40S ribosomal protein S14
44	Bta15596	XP_018904097.1	Slit homolog 1 protein-like isoform X1
