# Supplementary material for: A vector whitefly endocytic receptor facilitates the entry of begomoviruses into its midgut cells via binding to virion capsid proteins
Source: PLoS Pathog. 2020 Dec 3;16(12):e1009053. doi: 10.1371/journal.ppat.1009053 (PMC7714154; doi:10.1371/journal.ppat.1009053)
Supplement: S2 Table — (XLSX) [file ppat.1009053.s011.xlsx]

## Sheet: Sheet1
Primer Name	Sequence (5’-3’)
TYLCV-detection-F	ATCGAAGCCCTGATGTTCCTCGTGG
TYLCV-detection-R	CAGAGCAGTTGATCATGTATTGTATG
TYLCCNV-detection-F	GATATGAGATCGAAGAATCG
TYLCCNV-detection-R	GCTTCGACATAATCTCTAGC
TYLCV-CP-PET28a-F	CGCGGATCCATGTCGAAGCGACCAGG
TYLCV-CP-PET28a-R	CCGGAATTCTTAATTTGATATTGAATCATA
BtAMN26-349aa-PET28a-F	GGGAATTCCATATGGAAATCAAGATTTGGATG
BtAMN26-349aa-PET28a-R	CGCGGATCCGTACGGATCGCCTGCCAGC
BtCUBN3593-3847aa-PET28a-F	CGCGGATCCCGTAACTTCACCCGTGACA
BtCUBN3593-3847aa-PET28a-R	CCGGAATTCCTAAACATAATCAAAATAG
PFastBacHTB-Infusion-F	TTAGCTTACGACGCTACACCC
PFastBacHTB-Infusion-R	GGCGTAGTCAGGCACGTCGTATGGGTAGTAGTACGACATGGT
HA-PFastBacHTB-Infusion-F	TACCCATACGACGTGCCTGACTACGCCGATTACGATATCCCA
HA-PFastBacHTB-Infusion-R	GGGTGTAGCGTCGTAAGCTAA
TYLCV CP-pGEX-6p-1-F	CGCGGATCCATGTCGAAGCGACCAGG
TYLCV CP-pGEX-6p-1-R	CCGGAATTCTTAATTTGATATTGAATCATA
GFP-T7-F	CGCTAATACGACTCACTATAGGGAGACCACTGACCCTGAAGTTCATC
GFP-T7-R	CGCTAATACGACTCACTATAGGGAGACCACGTCTTGTAGTTGCCGTC
BtAMN-T7-F	CGCTAATACGACTCACTATAGGGAGAATTTGCGGAGCCGTTTTA
BtAMN-T7-R	CGCTAATACGACTCACTATAGGGAGACGACGATCTGAATAGTTG
β-actin-qPCR-F	TCTTCCAGCCATCCTTCTTG
β-actin-qPCR-R	CGGTGATTTCCTTCTGCATT
TYLCV-qPCR-F	GAAGCGACCAGGCGATATAA
TYLCV-qPCR-R	GGAACATCAGGGCTTCGATA
TYLCCNV-qPCR-F	TTAGAGATCGTCGTCCTAGTGG
TYLCCNV-qPCR-R	GCTCCTTACAAGCATATTGTCC
BtAMN-qPCR-F	AGGTGAGGTTGAGCTACGGT
BtAMN-qPCR-R	GCTCCGGCTCTGATTGTTCC
BtCUBN-qPCR-F	CCCGCTTACGATGGCAAGGT
BtCUBN-qPCR-R	ACGGTGGTAGGTGACAGGGT
